# Supplementary material for: Genomic Features and Antimicrobial Activity of Phaeobacter inhibens Strains from Marine Biofilms
Source: Mar Drugs. 2024 Oct 31;22(11):492. doi: 10.3390/md22110492 (PMC11595833; doi:10.3390/md22110492)
Supplement: Supplementary file 1 [file marinedrugs-22-00492-s001.zip]

Archive with 2 entries (2 files):
- FigureS1_S3.pdf
- TableS1_S3.xlsx
